# Supplementary material for: AI-Driven Information for Relatives of Patients with Malignant Middle Cerebral Artery Infarction: A Preliminary Validation Study Using GPT-4o
Source: Brain Sci. 2025 Apr 11;15(4):391. doi: 10.3390/brainsci15040391 (PMC12026103; doi:10.3390/brainsci15040391)
Supplement: Supplementary file 1 [file brainsci-15-00391-s001.zip]

Archive with 2 entries (2 files):
- Supplemental_2_Answsers_GPT4o_Round2.pdf
- Supplemental_1_Answsers_GPT4o_Round1.pdf
